# Supplementary material for: In Vitro Anti-Trypanosoma cruzi Activity of Halophytes from Southern Portugal Reloaded: A Special Focus on Sea Fennel (Crithmum maritimum L.)
Source: Plants (Basel). 2021 Oct 20;10(11):2235. doi: 10.3390/plants10112235 (PMC8625203; doi:10.3390/plants10112235)
Supplement: Supplementary file 1 [file plants-10-02235-s001.zip]

Archive with 1 entries (1 files):
- plants-1434735-supplementary.pdf
